# Supplementary material for: Absence of warmth permits epigenetic memory of winter in Arabidopsis
Source: Nat Commun. 2018 Feb 12;9:639. doi: 10.1038/s41467-018-03065-7 (PMC5809604; doi:10.1038/s41467-018-03065-7)
Supplement: Supplementary file 4 — Supplementary Data 1 [file 41467_2018_3065_MOESM4_ESM.xlsx]

## Sheet: Sheet1
Supplementary Data 1. Sample size for all experiments
Field Experiment (Fig. 1, Supplementary Figure 1, 2a ,b)
Norwich
	Col FRI(sf2)	vin34		vrn2		Sweden North 1				Sweden North 2		Sweden South							VIN3 Diurnal Regulation, 24 hours (Supplementary Figure 5)
	VIN3/FLC	FLC		FLC			VIN3	FLC			VIN3/FLC		VIN3/FLC											Constant Light (Fig. 4c-f, Supplementary Figure 7)
Time	Rep #	Rep #	Time	Rep #		Time	Rep #	Rep #		Time	Rep #	Time	Rep #						Time	Constant	Fluct
9	3	3	9	5		20	6	6		20	6	22	6						0.541667	1	2			FLC	8C		FLC 8C Constant light			LUX 8C Constant light
16	6	6	16	5		27	6	6		26	6	29	6						0.708333	2	3			Time	Rep #		Time	Rep #		Time	Rep #
23	6	6	23	6		34	5	6		34	6	35	6						0.875	2	3			26.4583	3		26.8333	3		26.8333	3
30	6	5	37	6		40	6	6		41	6	43	6						1.04167	1	3			26.5	3		27.3333	3		27.3333	3
37	6	5	51	3		48	6	6		48	6	52	5						1.20833	2	3			26.5833	3		27.5	2		27.5	2
44	6	6	65	6		55	6	6		55	6	59	6						1.375	2	3			26.625	3		27.5833	3		27.5833	2
51	4	4	79	4		62	6	6		62	6	64	6						7.54167	1	3			26.6667	3		27.7083	2		27.7083	1
58	5	4	100	6		69	6	6		70	6	73	6						7.70833	2	3			26.75	3		27.8333	2		27.8333	2
65	5	5	114	6		76	6	6		76	6	88	6						7.875	2	2			26.8333	3		28.4167	2		28.4167	1
72	6	6	128	6		84	6	5		83	4	103	6						8.04167	2	3						28.5	2		28.5	2
79	5	4	156	4		90	5	5		91	4	116	5						8.20833	2	3						28.5833	2		28.5833	2
86	6	6				97	4	4		97	5	128	6						8.375	2	3			VIN3	8C		28.7083	2		28.7083	2
100	6	6				105	5	5		194	6	141	4						14.5417	1	3			Time	Rep #		28.75	3		28.75	3
114	6	6				111	5	5		224	6	154	4						14.7083	2	3			26.4583	3		28.8333	3		28.8333	3
128	5	5				161	6	6				177	2						14.875	2	3			26.5	3		28.9167	3		28.9167	2
142	6	6				208	5	5				187	2						15.0417	2	3			26.5833	3
156	5	6				239	6	6											15.2083	2	3			26.625	3
170	5	5																	15.375	2	3			26.6667	3		VIN3 8C Constant light			PRR5 8C Constant light
																			28.5417	1	2			26.75	3		Time	Rep #		Time	Rep #
																			28.7083	2	3			26.8333	3		26.8333	3		26.8333	3
																			28.875	2	3						27.3333	3		27.3333	3
VIN3 Diurnal Regulation, 12 hours (Fig. 4a-b, Supplementary Figure 6)													VIN3 slow upregulation (Fig. 3b, e)			VIN3 rapid decrease (Fig. 3c, d)			29.0417	2	3						27.5	2		27.5	2
																			29.2083	2	3			unspliced VIN3 at 8C			27.5833	2		27.5833	2
VIN3 spliced	NV		VIN3 unspliced	NV		FLC mRNA	NV		FLC unsp	NV			unspliced VIN3	14F		unspliced VIN3			29.375	2	3			Time	Rep #		27.7083	2		27.7083	2
Time	Rep #		Time	Rep #		Time	Rep #		Time	Rep #			Time	Rep #		Time	Rep #		42.5417	1	1			26.4583	3		27.8333	2		27.8333	2
0.2917	2		0.2917	1		0.2917	3		0.2917	3			0	4		28	3		42.7083	1	1			26.5	3		28.4167	2		28.4167	2
0.375	3		0.375	1		0.375	3		0.375	3			14	4		28.0417	2		42.875	2	2			26.5833	2		28.5	2		28.5	2
0.4583	3		0.4583	3		0.4583	3		0.4583	3			28	5		28.0833	3		43.0417	1	1			26.625	3		28.5833	2		28.5833	2
0.5417	3		0.5417	3		0.5417	3		0.5417	3			56	3		28.125	2		43.2083	1	1			26.6667	3		28.7083	2		28.7083	2
0.625	2		0.625	2		0.625	3		0.625	3						28.1667	2		43.375	2	1			26.75	3		28.75	3		28.75	3
0.7083	3		0.7083	2		0.7083	3		0.7083	3						28.25	2							26.8333	3		28.8333	3		28.8333	3
0.7917	3		0.7917	2		0.7917	3		0.7917	3			unspliced VIN3	14C		28.2917	3										28.9167	2		28.9167	2
													Time	Rep #		28.3333	3
VIN3 spliced	14F		VIN3 unspliced	14F		FLC mRNA	14F		FLC unsp	14F			0	4		28.375	3							CCA1	8C		unspliced VIN3
Time	Rep #		Time	Rep #		Time	Rep #		Time	Rep #			14	5		28.4167	3		Field Experiment (Supplementary Figure 2c)					Time	Rep #		8C Constant light			PRR9 8C Constant light
14.2917	2		14.2917	2		14.2917	3		14.2917	2			28	6		28.5	2							26.4583	3		Time	Rep #		Time	Rep #
14.375	2		14.375	1		14.375	3		14.375	1			56	4		28.5833	3		Timepoint	Norwich	Sweden North 1	Sweden South		26.5	3		26.8333	3		26.8333	3
14.4583	3		14.4583	3		14.4583	3		14.4583	3						28.6667	3		1	3	6	6		26.5833	2		27.3333	3		27.3333	3
14.5417	2		14.5417	2		14.5417	3		14.5417	1						28.8333	3		2	6	6	6		26.625	3		27.5	2		27.5	2
14.625	3		14.625	1		14.625	3		14.625	1			unspliced VIN3	8F		29	3		3	6	6	6		26.6667	3		27.5833	1		27.5833	3
14.7083	3		14.7083	3		14.7083	3		14.7083	3			Time	Rep #					4	6	6	6		26.75	3		27.7083	2		27.7083	2
14.7917	2		14.7917	1		14.7917	3		14.7917	1			0	4		spliced VIN3			5	6	6	5		26.8333	3		27.8333	2		27.8333	2
28.2917	3		28.2917	3		28.2917	3		28.2917	3			14	5		Time	Rep #		6	6	6	6					28.4167	1		28.4167	2
28.375	3		28.375	3		28.375	3		28.375	3			28	6		28	3		7	4	6	6					28.5	2		28.5	2
28.4583	2		28.4583	2		28.4583	2		28.4583	2			56	4		28.0417	2		8	5	6	5		GI	8C		28.5833	2		28.5833	2
28.5417	2		28.5417	2		28.5417	2		28.5417	2						28.0833	3		9	5	6	6		Time	Rep #		28.7083	2		28.7083	2
28.625	3		28.625	3		28.625	3		28.625	3						28.125	2		10	6	5	6		26.4583	3		28.75	3		28.75	3
28.7083	2		28.7083	2		28.7083	2		28.7083	2			unspliced VIN3	8C		28.1667	2		11	5	5	4		26.5	3		28.8333	3		28.8333	3
28.7917	2		28.7917	2		28.7917	2		28.7917	2			Time	Rep #		28.25	2		12	6	4	4		26.5833	3		28.9167	2		28.9167	3
56.2917	2		56.2917	2		56.2917	2		56.2917	1			0	4		28.2917	3		13	5	5	2		26.625	3
56.375	1		56.375	2		56.375	2		56.375	1			14	5		28.3333	3		14	6	4	2		26.6667	3
56.4583	3		56.4583	3		56.4583	3		56.4583	3			28	6		28.375	3		15	3	4	2		26.75	3		CCA1 8C Constant light
56.5417	2		56.5417	2		56.5417	2		56.5417	1			56	5		28.4167	3		16	5	1 (n.s.)	1 (n.s.)		26.8333	3		Time	Rep #
56.625	1		56.625	1		56.625	1		56.625	1						28.5	2		17	1 (n.s.)	5						26.8333	3
56.7083	2		56.7083	2		56.7083	2		56.7083	2						28.5833	3		18	4	*n.s. = not shown						27.3333	3
56.7917	4		56.7917	4		56.7917	4		56.7917	3			spliced VIN3	14C		28.6667	3							TOC1	8C		27.5	2
													Time	Rep #		28.8333	3							Time	Rep #		27.5833	2
VIN3 spliced	14C		VIN3 unspliced	14C		FLC mRNA	14C		FLC unsp	14C			0	5		29	3		Flowering Experiment (Supplementary Figure 3)					26.4583	3		27.7083	2
Time	Rep #		Time	Rep #		Time	Rep #		Time	Rep #			14	5					a		b			26.5	3		27.8333	2
14.2917	1		14.2917	2		14.2917	3		14.2917	0			28	6					Genotype	Plant #	Genotype/Conditions	Plant #		26.5833	3		28.4167	1
14.375	2		14.375	3		14.375	3		14.375	2			56	5					WT	36	WT 4W 14 Const	20		26.625	3		28.5	2
14.4583	3		14.4583	3		14.4583	3		14.4583	3									vin3-4	36	WT 4W 14 Fluct	20		26.6667	3		28.5833	2
14.5417	2		14.5417	2		14.5417	3		14.5417	2			spliced VIN3	14F					vrn2-1	36	vin3-4 4W 14 Const	16		26.75	3		28.7083	2
14.625	2		14.625	2		14.625	2		14.625	2			Time	Rep #							vin3-4 4W 14 Fluct	19		26.8333	3		28.75	3
14.7083	3		14.7083	3		14.7083	3		14.7083	3			0	5							WT 8W 14 Const	20					28.8333	3
14.7917	3		14.7917	3		14.7917	3		14.7917	3			14	6							WT 8W 14 Fluct	20					28.9167	1
28.2917	2		28.2917	2		28.2917	2		28.2917	2			28	5							WT 8W 8 Const	17		LUX	8C
28.375	3		28.375	3		28.375	3		28.375	3			56	3							WT 8W 8 Fluct	19		Time	Rep #
28.4583	3		28.4583	3		28.4583	3		28.4583	3														26.4583	3		GI 8C Constant light
28.5417	3		28.5417	3		28.5417	3		28.5417	3			FLC and VIN3 in Constant and Fluctuating temperatures (Fig. 2b-d)											26.5	2		Time	Rep #
28.625	3		28.625	3		28.625	3		28.625	3			(FLC averaged over day of sampling)											26.5833	2		26.8333	3
28.7083	3		28.7083	3		28.7083	3		28.7083	3			FLC in Col FRI	14F		VIN3 in Col FRI	14F		FLC in vin3-4	14F				26.625	3		27.3333	3
28.7917	3		28.7917	3		28.7917	3		28.7917	3			Time	Rep #		Time	Rep #		Time	Rep #				26.6667	3		27.5	2
56.2917	3		56.2917	3		56.2917	3		56.2917	2			0	21		0	5		0	21				26.75	3		27.5833	2
56.375	2		56.375	3		56.375	3		56.375	2			14	21		14	6		14	21				26.8333	3		27.7083	2
56.4583	3		56.4583	3		56.4583	3		56.4583	3			28	17		28	5		28	19							27.8333	2
56.5417	3		56.5417	2		56.5417	3		56.5417	2			56	16		56	3		56	11							28.4167	2
56.625	3		56.625	3		56.625	3		56.625	2														PRR5	8C		28.5	2
56.7083	2		56.7083	1		56.7083	2		56.7083	1									FLC in vin3-4	14C				Time	Rep #		28.5833	2
56.7917	2		56.7917	2		56.7917	2		56.7917	2			FLC in Col FRI	14C		VIN3 in Col FRI	14C		Time	Rep #				26.4583	3		28.7083	2
													Time	Rep #		Time	Rep #		0	21				26.5	3		28.75	3
VIN3 spliced	8F		VIN3 unspliced	8F		FLC mRNA	8F		FLC unsp	8F			0	21		0	5		14	19				26.5833	3		28.8333	3
Time	Rep #		Time	Rep #		Time	Rep #		Time	Rep #			14	20		14	5		28	21				26.625	3		28.9167	3
14.2917	1		14.2917	2		14.2917	2		14.2917	1			28	20		28	6		56	12				26.6667	3
14.375	3		14.375	3		14.375	3		14.375	3			56	19		56	5							26.75	3
14.4583	3		14.4583	3		14.4583	3		14.4583	3									FLC in vin3-4	8F				26.8333	3		TOC1 8C Constant light
14.5417	3		14.5417	2		14.5417	3		14.5417	2									Time	Rep #							Time	Rep #
14.625	2		14.625	2		14.625	3		14.625	1			FLC in Col FRI	8F		VIN3 in Col FRI	8F		0	21							26.8333	3
14.7083	3		14.7083	3		14.7083	3		14.7083	2			Time	Rep #		Time	Rep #		14	18				PRR9	8C		27.3333	3
14.7917	3		14.7917	1		14.7917	3		14.7917	1			0	21		0	5		28	19				Time	Rep #		27.5	2
28.2917	3		28.2917	3		28.2917	3		28.2917	3			14	20		14	5		56	14				26.4583	3		27.5833	3
28.375	3		28.375	3		28.375	3		28.375	3			28	20		28	6							26.5	3		27.7083	1
28.4583	3		28.4583	3		28.4583	3		28.4583	3			56	21		56	6		FLC in vin3-4	8C				26.5833	3		27.8333	2
28.5417	3		28.5417	3		28.5417	3		28.5417	3									Time	Rep #				26.625	3		28.4167	2
28.625	3		28.625	3		28.625	3		28.625	3									0	21				26.6667	3		28.5	2
28.7083	3		28.7083	3		28.7083	3		28.7083	3			FLC in Col FRI	8C		VIN3 in Col FRI	8C		14	21				26.75	3		28.5833	2
28.7917	2		28.7917	2		28.7917	2		28.7917	2			Time	Rep #		Time	Rep #		28	20				26.8333	3		28.7083	2
56.2917	3		56.2917	3		56.2917	3		56.2917	3			0	21		0	5		56	9							28.75	3
56.375	3		56.375	3		56.375	3		56.375	2			14	18		14	6										28.8333	3
56.4583	3		56.4583	3		56.4583	3		56.4583	2			28	21		28	6										28.9167	2
56.5417	3		56.5417	3		56.5417	3		56.5417	3			56	18		56	6
56.625	3		56.625	2		56.625	3		56.625	1
56.7083	3		56.7083	2		56.7083	3		56.7083	2
56.7917	3		56.7917	2		56.7917	3		56.7917	2
													Memory in Fluct Temp (Fig. 2e)
VIN3 spliced	8C		VIN3 unspliced	8C		FLC mRNA	8C		FLC unsp	8C
Time	Rep #		Time	Rep #		Time	Rep #		Time	Rep #			exp1	Const T0		exp1	Fluct T0
14.2917	2		14.2917	2		14.2917	2		14.2917	2			Time	Rep #		Time	Rep #
14.375	3		14.375	3		14.375	3		14.375	3			2W	2		2W	2
14.4583	2		14.4583	2		14.4583	2		14.4583	1			4W	2		4W	2
14.5417	3		14.5417	3		14.5417	3		14.5417	3			6W	2		6W	2
14.625	3		14.625	3		14.625	3		14.625	3			8W	2		8W	2
14.7083	3		14.7083	2		14.7083	3		14.7083	1
14.7917	2		14.7917	1		14.7917	2		14.7917	1			exp2	Const T0		exp2	Fluct T0
28.2917	3		28.2917	3		28.2917	3		28.2917	3			Time	Rep #		Time	Rep #
28.375	3		28.375	3		28.375	3		28.375	3			2W	2		2W	2
28.4583	3		28.4583	3		28.4583	3		28.4583	3			4W	2		4W	2
28.5417	3		28.5417	3		28.5417	3		28.5417	3			6W	2		6W	2
28.625	3		28.625	3		28.625	3		28.625	3			8W	1		8W	1
28.7083	3		28.7083	3		28.7083	3		28.7083	3
28.7917	3		28.7917	3		28.7917	3		28.7917	3			exp1	Const T7		exp1	Fluct T7
56.2917	3		56.2917	3		56.2917	3		56.2917	2			Time	Rep #		Time	Rep #
56.375	1		56.375	1		56.375	1		56.375	1			2W	2		2W	2
56.4583	3		56.4583	3		56.4583	3		56.4583	2			4W	2		4W	2
56.5417	2		56.5417	2		56.5417	2		56.5417	0			6W	1		6W	2
56.625	3		56.625	2		56.625	3		56.625	2			8W	2		8W	1
56.7083	3		56.7083	3		56.7083	3		56.7083	3
56.7917	2		56.7917	2		56.7917	3		56.7917	1			exp2	Const T7		exp2	Fluct T7
													Time	Rep #		Time	Rep #
													2W	2		2W	2
													4W	2		4W	2
													6W	2		6W	2
													8W	1		8W	2
													exp1	Const T20		exp1	Fluct T20
													Time	Rep #		Time	Rep #
													8W	2		8W	1
													exp2	Const T20		exp2	Fluct T20
													Time	Rep #		Time	Rep #
													8W	1		8W	2
